# Supplementary material for: New insights on commemoration of the dead through mortuary and architectural use of pigments at Neolithic Çatalhöyük, Turkey
Source: Sci Rep. 2022 Mar 8;12:4055. doi: 10.1038/s41598-022-07284-3 (PMC8904496; doi:10.1038/s41598-022-07284-3)
Supplement: Supplementary file 1 — Supplementary Information 1. [file 41598_2022_7284_MOESM1_ESM.zip]

Archive with 4 entries (4 files):
- Household pigment.csv
- Individual pigment.csv
- Read_me.txt
- Schotsmans_et_al_pigment_burial_Catalhoyuk.Rmd
