# Supplementary material for: New insights on commemoration of the dead through mortuary and architectural use of pigments at Neolithic Çatalhöyük, Turkey
Source: Sci Rep. 2022 Mar 8;12:4055. doi: 10.1038/s41598-022-07284-3 (PMC8904496; doi:10.1038/s41598-022-07284-3)
Supplement: Supplementary file 1 — Supplementary Information 1. [file 41598_2022_7284_MOESM1_ESM.zip › Household pigment.csv]

Period	Building	p_excavated_original	p_excavated_recoded	Painted	Num_painted_layers	Num_burial_pigments_ALL	Num_burial_pigments_ALL_recoded	Num_Burial_pigments_ON	Num_Burial_pigments_ASSO	Num_Primary	Num_Primary disturbed	Num_Secondary	Num_tertiary	Num_Unknown	Num_total_individual_ALLCAT
Early	2	75	75	Y	2	0	0	0	0	0	0	0	1	0	1
Early	4	50	50	Y	1	0	0	0	0	0	0	0	0	0	0
Early	6	25	25	Y	1	4	4	4	0	9	1	0	1	0	11
Early	16	25	25	N	0	0	0	0	0	0	0	0	0	0	0
Early	17	75	75	Y	31	8	8	7	1	15	4	0	4	6	29
Early	18	25	25	N	0	0	0	0	0	1	0	0	0	0	1
Early	23	50	50	Y	1	2 (1 had both assoc and on)	2	2	1	2	0	0	1	0	3
Early	43	75	75	Y	5	2	2	1	1	9	0	0	1	0	10
Early	118	25	25	N	0	0	0	0	0	0	0	0	1	0	1
Early	130	25	25	N	0	0	0	0	0	0	0	0	0	0	0
Early	160	100	100	Y	2	1	1	1	0	3	1	0	0	0	4
Early	161	50	50	Y	1	2	2	2	0	4	1	0	1	3	9
Early	162	50	50	N	0	0	0	0	0	0	0	0	0	0	0
Middle	1	100	100	Y	21	2	2	1	1	24	25	8	4	3	64
Middle	3	100	100	Y	15	2	2	0	2	6	2	0	5	0	13
Middle	5	50	50	Y	4	1 (1 had both)	1	1	1	1	0	1	0	3	5
Middle	24	25	25	N	0	0	0	0	0	0	0	0	0	0	0
Middle	40	<25	25	Y	2	0	0	0	0	0	0	0	1	0	1
Middle	48	25	25	N	0	0	0	0	0	1	0	0	0	0	1
Middle	49	100	100	Y	31	2	2	0	2	10	5	0	2	0	17
Middle	50	75	75	Y	2	2	2	1	1	9	6	0	2	0	17
Middle	51	100	100	N	0	0	0	0	0	0	0	0	0	0	0
Middle	52	85	85	Y	20	3	3	1	2	10	4	3	3	0	20
Middle	59	100	100	Y	3	0	0	0	0	1	0	0	1	0	2
Middle	66	25	25	N	0	0	0	0	0	0	0	0	0	0	0
Middle	76	50	50	Y	6	0	0	0	0	2	3	0	2	0	7
Middle	77	100	100	Y	48	3	3	1	2	12	15	5	4	7	43
Middle	79	25	25	Y	4	0	0	0	0	0	0	0	3	0	3
Middle	80	75	75	Y	18	0	0	0	0	12	4	0	4	0	20
Middle	82	50	50	Y	1	0	0	0	0	0	0	0	1	0	1
Middle	89	75	75	Y	7	0	0	0	0	5	1	0	7	8	21
Middle	91	25	25	N	0	0	0	0	0	3	0	0	1	1	5
Middle	92	25	25	N	0	0	0	0	0	2	0	1	0	2	5
Middle	96	25	25	Y	7	0	0	0	0	4	3	2	1	0	10
Middle	97	100	100	Y	1	1	1	0	1	8	5	0	2	1	16
Middle	100	25	25	N	0	0	0	0	0	1	0	0	0	0	1
Middle	101	<25	25	Y	10	0	0	0	0	1	1	0	1	0	3
Middle	102	50	50	Y	2	0	0	0	0	12	11	0	2	13	38
Middle	112	50	50	N	0	0	0	0	0	0	0	0	0	0	0
Middle	114	75	75	Y	13	3	3	3	0	7	8	0	6	0	21
Middle	119	75	75	Y	2	0	0	0	0	0	0	0	4	0	4
Middle	128	50	50	N	0	0	0	0	0	3	9	0	2	0	14
Middle	131	100	100	Y	10	3	3	1	2	13	2	25	2	1	43
Middle	132	75	75	Y	3	5	5	4	1	7	3	0	3	0	13
Late	10	75	75	Y	2	0	0	0	0	0	0	0	0	0	0
Late	12	15	15	N	0	0	0	0	0	1	0	0	0	0	1
Late	13	15	15	N	0	0	0	0	0	0	0	0	0	0	0
Late	42	50	50	N	0	1	1	1	0	3	3	1	0	1	8
Late	44	100	100	Y	13	0	0	0	0	3	6	0	2	7	18
Late	45	25	25	Y	1	0	0	0	0	2	1	0	4	0	7
Late	47	25	25	N	0	0	0	0	0	0	0	0	1	0	1
Late	53	50	50	N	0	0	0	0	0	5	3	0	3	0	11
Late	54	25	25	N	0	0	0	0	0	2	10	0	1	0	13
Late	55	25	25	Y	7	0	0	0	0	0	0	0	0	0	0
Late	56	100	100	N	0	0	0	0	0	2	0	2	1	0	5
Late	57	25	25	N	0	0	0	0	0	1	2	0	0	0	3
Late	58	25	25	Y	13	0	0	0	0	4	5	0	2	0	11
Late	60	25	25	Y	4	1	1	0	1	6	3	1	0	0	10
Late	64	25	25	N	0	0	0	0	0	0	0	0	1	0	1
Late	65	100	100	N	0	0	0	0	0	7	6	3	1	0	17
Late	67	25	25	N	0	0	0	0	0	0	0	0	1	0	1
Late	71	25	25	N	0	0	0	0	0	0	0	0	0	0	0
Late	75	25	25	Y	3	0	0	0	0	3	0	0	0	0	3
Late	88	25	25	N	0	0	0	0	0	3	4	0	0	0	7
Late	108	25	25	N	0	1	1	1	0	3	4	1	3	1	12
Late	129	25	25	N	0	1	1	0	1	5	4	13	3	1	26
