# Supplementary material for: New insights on commemoration of the dead through mortuary and architectural use of pigments at Neolithic Çatalhöyük, Turkey
Source: Sci Rep. 2022 Mar 8;12:4055. doi: 10.1038/s41598-022-07284-3 (PMC8904496; doi:10.1038/s41598-022-07284-3)
Supplement: Supplementary file 1 — Supplementary Information 1. [file 41598_2022_7284_MOESM1_ESM.zip › Individual pigment.csv]

	Period	Type	Area	Building	Space	Feature	Fill	Skeleton	Hodder Level	Context	Burial_context	Age	Age_reduced	Age_group	Belinda smaller age range than Age category database	Sex	Sex_reduced	Sex_group	Orientation	Side	Flexed / Extended	Pigment	Cinnabar	Cinnabar_code	FeO	Pigmented body part cranium	Cranium_paint	Cranium_code	Cranium_only	Cranium_only_group	Pigmented body part infracranial skeleton	Pigment_postcranium	Single or collective burial?	collective: extra indivudals	Burial location type	Details on stained bone	Phytoliths as indication for possible containment (wrapping, matting, binding, basket)Yes/No	Pigment detail	Info on collective	Skeleton with pigment	Pigment form	Other grave goods
1	Late	Pigment_on	TPC	150	594	8759		32818	TPC	Primary disturbed	P	MA	Adult	A		M	Male	M	E	supine	flexed	Cinnabar	Y	1	0	Cranium	Y	1	1	Y	No	N	Collective	several	platform	Frontal bone	no evidence
2	Late	Pigment_on	TPC	150	594	3868		23972	TPC	Secondary	S	YA	Adult	A		M	Male	M				Red pigment	N	0	0	Cranium	Y	1	1	Y	No	N	Collective	13 indivuals	platform		no evidence
3	Late	Pigment_on	S	42	202	1517		11330	South R	Secondary	S	OA	Adult	A		F?	Female	F				Iron-oxide	N	0	1	Cranium	Y	1	1	Y	No	N	Collective		platform	pigment on plastered cranium not on cranium directly	no evidence
4	Late	Pigment_on	N	108	84	6065		17533	North H	Primary disturbed	P	MA	Adult	A		M	Male	M	W	right	Flexed	Cinnabar	Y	1	0	Cranium	Y	1	1	Y	No	N	Collective	6 individuals	platform	traces of red pigment on left side cranium	no evidence
5	Middle	Pigment_on	N	132	531	7747		32741	North F	Primary	P	MA	Adult	A		Indeterminate	Undetermined		N	left	flexed	Iron-oxide	N	0	1	Cranium	Y	1	0	N	1 rib	Y	Collective	(2 crania and other bones in fill)	platform	Occipital fragments and 1 rib	Y
6	Middle	Pigment_on	N	132	531	8319		32762	North F	Primary	P	OA	Adult	A		M?	Male	M	SW	prone	flexed	Iron-oxide	N	0	1	Cranium	Y	1	0	N	right ulna, vertebral column, right femur	Y	single			Outerside cranium, spek on distal end right ulna, spek on vertebral column, light patches on right femur	No evidence
7	Middle	Pigment_on	N	132	531	7739		32045	North F	Primary	P	child	Child	S	8-12 years	tytd	Too young		W	left	Flexed	Iron-oxide	N	0	1	Cranium	Y	1	1	Y	No	N	single		platform	Spek on parietal bone - nowhere else	Y
8	Middle	Pigment_on	N	5	154	3808		22196	North F	Secondary	S	YA	Adult	A		M	Male	M				Cinnabar	Y	1	0	Cranium	Y	1	1	Y	No	N	Collective		platform	Frontal bone	Y
9	Middle	Pigment_on	N	132	531	8331		32770	North F	Primary disturbed	P	YA	Adult	A		M	Male	M	W	left	flexed	Red pigment	N	0	0	Cranium	Y	1	0	N	Yes	Y	Collective		platform		Y
10	Middle	Pigment_on	N	131	500	8708		32330	North G	Primary disturbed	P	adolescent	Adolescent	S	15-20 years	Indeterminate	Undetermined					Cinnabar	Y	1	0	Cranium	Y	1	1	Y	No	N	single				Y
11	Middle	Pigment_on	N	52	94	7120		30523	North G	Primary disturbed	P	infant	Infant	S	18-24m	tytd	Too young		W	left	flexed	Cinnabar	Y	1	0	Cranium	Y	1	1	Y	No	N	Collective	double	platform	Frontal bone	no evidence
12	Middle	Pigment_on	N	167	?	8516		23805	North G?	Primary	P	infant	Infant	S	1-2 years	tytd	Too young		S	right	flexed	Cinnabar	Y	1	0	Cranium	Y	1	1	Y	No	N	single		platform	Frontal bone	Y
13	Middle	Pigment_on	N	1	71	40		1912	North G	Primary	P	infant	Infant	S	1-2 years	tytd	Too young		E	left	flexed	Red pigment	N	0	0	No	N	0			right hand bones	Y	Collective	double	floor		Y
14	Middle	Pigment_on	N	114	87	8100		30007	North G	Primary disturbed	P	YA	Adult	A	20-35	M	Male	M	E	right	flexed	Cinnabar	Y	1	0	Cranium	Y	1	0	N	cervical vertebrae and left shoulder	Y	Collective	9	platform		Y
15	Middle	Pigment_on	N	114	87	8100		30010	North G	Primary disturbed	P	infant	Infant	S	2m-3y	tytd	Too young		S	left	flexed	Cinnabar	Y	1	0	Cranium	Y	1	1	Y	No	N	Collective	9	platform		Y
16	Middle	Pigment_on	N	77	336	7133		20685	North G	Primary disturbed	P	Adult	Adult	A		M?	Male	M	SW	left	flexed	Cinnabar	Y	1	0	Cranium	Y	1	1	Y	No	N	single		corner	Certainly temporal bone, other parts too fragmented to tell	Y
17	Middle	Pigment_on	N	114	87	3629		8598	North G	Primary	P	YA	Adult	A		M	Male	M	E	right	flexed	Iron-oxide	N	0	1	No	N	0			bones	Y	Collective	2	corner		no evidence
18	Middle	Pigment_on	S	50	112	1702		10840	South M	Primary	P	MA	Adult	A		M	Male	M	W	right	Flexed	Red pigment	N	0	0	Whole skeleton	Y	1	0	N	chest area	Y	Collective	double	platform	chest and through burial pit	no evidence
19	Early	Pigment_on	S	6	163	464		4406	South L	Primary	P	infant	Infant	S	6m-1y	tytd	Too young		W	prone	flexed	Red pigment	N	0	0	No	N	0			Lower part skeleton, lower limbs	Y	single		platform		Y
20	Early	Pigment_on	S	6	163	513		4615	South L	Primary	P	OA	Adult	A		F	Female	F	S	right	flexed	Red pigment	N	0	0	Whole skeleton	Y	1	0	N	chest area	Y	single		floor		no evidence
21	Early	Pigment_on	S	43	236	7802		22335	South L	Primary	P	infant	Infant	S	18-24m	tytd	Too young		NE	supine	flexed	Cinnabar & iron oxide	Y	1	0	Cranium	Y	1	1	Y	No	N	Collective	2		Frontal bone	No evidence
22	Early	Pigment_on	S	6	163	475		4424	South L	Primary	P	infant	Infant	S	1-2y	tytd	Too young		N	left	flexed	Cinnabar	Y	1	0	Cranium	Y	1	1	Y	No	N	single		infill	Frontal bone	Y
23	Early	Pigment_on	S	6	163	494		4458	South L	Primary	P	infant	Infant	S	8 months	tytd	Too young			supine	flexed	Red pigment	N	0	0	Whole skeleton	Y	1		N	whole skeleton	Y	single				Y
24	Early	Pigment_on	S	17	170	8018		21884	South K	Primary disturbed	P	YA	Adult	A		F	Female	F	W	right	flexed	Iron-oxide	N	0	1	Whole skeleton	Y	1	0	N	Whole skeleton	Y	single		floor	More colour on left side skeleton	Y
25	Early	Pigment_on	S	17	170	8450		23238	South K	Primary disturbed	P	child	Child	S	3 years	tytd	Too young		N	left	flexed	Iron-oxide	N	0	1	No	N	0			lower part skeleton	Y	Collective	2	construction/mak-up layer	From pelvis below - also underneath	No evidence
26	Early	Pigment_on	S	17	170	8015		21817	South K	Primary	P	MA	Adult	A		F?	Female	F	W	left	Flexed	Iron-oxide	N	0	1	Whole skeleton	Y	1	0	N	Whole skeleton	Y	single		floor		Y
27	Early	Pigment_on	S	17	170	8214		21855	South K	Primary	P	child	Child	S	2-3 years	tytd	Too young		E	left	flexed	Iron-oxide	N	0	1	No	N	0			under torso and upper limbs	Y	single		floor	Traces of ochre, probably on cover or container	Y
28	Early	Pigment_on	S	17	170	8203		22522	South K	Primary	P	MA	Adult	A		F?	Female	F	W	right	flexed	Cinnabar & iron-oxide	Y	1	0	Cranium	Y	1	0	N	Whole skeleton	Y	single		midden	More on left side	Y
29	Early	Pigment_on	S	17	170	564		5177	South K	Primary	P	child	Child	S	2-3 years	tytd	Too young		W	right	flexed	Cinnabar	Y	1	0	Cranium	Y	1	1	Y	no	N	single		along-against wall	Temporal bone	Y
30	Early	Pigment_on	S	17	620	8451		23236	South K	Primary	P	OA	Adult	A		M?	Male	M	E	supine	flexed	Red pigment	N	0	0	no	N	0			infracranial skeleton	Y	single		foundation	below pelvic area	Y
31	Early	Pigment_on	S	161	605	8171		32645	South J	Primary	P	OA	Adult	A		M?	Male	M	N	left	flexed	Iron-oxide	N	0	1	Whole skeleton	Y	1	0	N	Whole skeleton	Y	Collective	double	floor	More on right side skeleton	Y
32	Early	Pigment_on	S	161	605	8171		32646	South J	Primary	P	OA	Adult	A		M	Male	M	W	right	flexed	Iron-oxide	N	0	1	Whole skeleton	Y	1	0	N	Whole skeleton	Y	Collective	double	floor		Y
33	Early	Pigment_on	S	160	551	7828		32437	South J	Primary	P	OA	Adult	A		M	Male	M	W	right	flexed	Cinnabar & iron-oxide	Y	1	0	Cranium	Y	1	0	N	Whole skeleton	Y	single		infill	More on left side skeleton	Y
34	Early	Pigment_on	S	23	178	543		4853	South J	Primary	P	prenatal	Prenatal	S	30-32weeks	tytd	Too young		E	right	flexed	Red pigment	N	0	0	Cranium	Y	1	1	Y	no	N	Collective			brow	Y
35	Early	Pigment_on	S	23	178	544		4861	South J	Primary	P	prenatal	Prenatal	S	36-38 weeks	tytd	Too young			right	flexed	Red pigment	N	0	0	Cranium	Y	1	1	Y	no	N	Collective			head	Y
36	Early	Pigment_on	S		628	8049		23237	South H	Primary	P	child	Child	S	3 years	tytd	Too young		W	left	flexed	Iron-oxide	N	0	1	Whole skeleton	Y	1	0	N	Whole skeleton	Y	single		midden		No evidence
1	Late	Pigment_associated	N	60	278	2232	13147	13162	North H	Primary disturbed	P	YA	Adult	A		F	Female	F	W	right	Flexed	Green											Collective		platform		no evidence	green pigment (malachite?) and bone applicator	multiple burial containing 8 skeletons	No	lump and applicator	yes
2	Late	Pigment_associated	N	129	77	3630	20450	19460	North H	Primary	P	child	Child	S	10-14y	tytd	Too young		W	left	Flexed	Blue and red											Collective		wall		no evidence	blue and red on mirror	multi burial with 3 skulls and 1 individual	No	object stained	yes
3	Late	Pigment_associated	TPC	150?	594	3867	31884	32818	TPC	Primary disturbed	P	MA	Adult	A		M	Male	M	E	supine	flexed	Red											Collective		platform		no evidence	Shell with cinnabar	with female and feoetus and several skeletal remains in same burial	Yes	shell	Yes
4	Late	Pigment_associated	TPC	150?	594	3868	31888	Several	TPC	Primary disturbed	P											Blue and red											Collective		platform		no evidence	Blue pigment: azurite (31888.s8). Also red see archive report	13 individuals	No	lump	Yes
5	Middle	Pigment_associated	S	97	365	3458	19223	19224	South O	Primary	P	YA	Adult	A		F	Female	F	SW	left	flexed	Red											Collective		fill		Yes	red pigment	min 2 see report	No	other	No
6	Middle	Pigment_associated	S	50	112	274	2841	2842	South M	Primary disturbed	P	infant	Infant	S	2m-3y	tytd	Too young		E	right	Flexed	Red											Collective		platform		Yes	Cinnabar in shell	with sk 2886	No	shell	Yes
7	Middle	Pigment_associated	N	5	154	3808	22194	22196	North F	Secondary	S	YA	Adult	A		M	Male	M				Red											collective				Yes	Shell with cinnabar	min 2 see report other is spine 22195	Yes	shell	Yes
8	Middle	Pigment_associated	N	131	500	7961	30039	23126	North G	Primary	P	adolescent	Adolescent	S	16-20y	tytd	Too young		W	left	flexed	Red and Blue											Collective		platform		Yes	Iron-oxide and blue pigment from the copper-arsenite group	Primary with sec crania deposit	No	lump	Yes
9	Middle	Pigment_associated	N	131	556	7962	22678	31705	North	Primary	P	adolescent	Adolescent	S	16y	F	Female	F	N	left	flexed	Blue											Collective		platform		yes	cupper in blue	with 3 other individuals	No	object stained	yes
10	Middle	Pigment_associated	N		602	7634	21634	21672	North G	Primary	P	OA	Adult	A		F	Female	F	E	right	Flexed	Green											single		foundation		Yes	Green on pigment applicator			Object stained (2 bone applicators)	Yes
11	Middle	Pigment_associated	N	52	94	7112		20655	North G	Primary	P	MA	Adult	A		F	Female	F	W	left	flexed	Red											single		platform		Yes			No	shell	No
12	Middle	Pigment_associated	N	49	100	4028		17939	North G	Primary	P	infant	Infant	S	2y +-8m	tytd	Too young		S		flexed	Red											single		platform		Yes	Cinnabar in shell		No	shell	No
13	Middle	Pigment_associated					23065	23075	North G	Primary	P	neonate	Neonate	S	birth - 2 months	tytd	Too young		W	left	flexed	Red											single				Yes	red pigment		No	shell and object stained	Yes
14	Middle	Pigment_associated	N	52	94	7127	30503	30514	North G	Primary	P	MA	Adult	A		M?	Male	M	W	supine	flexed	Red											Collective		platform		no evidence	red pigment	adult and at least 6 subadults	No	shell	yes
15	Middle	Pigment_associated	N	77	336	3615		19500	North G	Secondary	S	OA	Adult	A		M	Male	M			NA- cranium only	Red											single		platform		no evidence	red pigment		No	object stained	yes
16	Middle	Pigment_associated	N	77	336	7562	22065 basket en 22041 fill	30199	North G	Primary disturbed	P	infant	Infant	S	2m-3y	tytd	Too young		NW	right	flexed	Red											single		platform		yes	Cinnabar in shell		No	shell	no
17	Middle	Pigment_associated	N	3	86	757		8184	North G	Primary	P	infant	Infant	S	2m-3y	tytd	Too young		W	left	flexed	Red and Green											Collective				yes	Shell with red pigment and green pigment (malachite) with bone applicator	with two other burials	No	shell and lump and applicator	Yes
18	Middle	Pigment_associated	N	49	100	4023		17457	North G	Primary	P	infant	Infant	S	2m-3y	tytd	Too young			left	flexed	Red and blue											Collective		platform		Yes	1 shell with pigment (ES confirmed cinnabar) and lump blue pigment and bone applicator		No	shell and lump and applicator	Yes
19	Middle	Pigment_associated	N	3	86	634	6693 and 8136	8115	North G	Primary	P	MA	Adult	A		F	Female	F	E	supine	flexed	Blue											Collective		platform		no evidence	Lump of blue pigment	3 individuals	No	lump	Yes
20	Middle	Pigment_associated	N		17	1630-3025	16133	16309	North G	Primary	P	OA	Adult	A		F	Female	F	W	right	flexed	Green											Collective		platform		no evidence	green pigment (malachite?)	unclear if 16137 was in the same cut but feature had more individuals	No	lump	Yes
21	Middle	Pigment_associated	N		17	1630-3010		16308	North G	Primary	P	OA	Adult	A		F	Female	F	W	right	flexed	Blue											Collective		platform		Yes	Blue pigment (azurite?) and bone applicator	F3010 contained serval layers of disarriuclated bones and skulls	No	lump and applicator	Yes
22	Middle	Pigment_associated	N	1	71	202	1982	2105	North G	Primary	P	infant	Infant	S	2m-3y	tytd	Too young		N	supine	Flexed	Blue											Collective		platform		no evidence	Blue pigment (Azurite)	series of different skeletons	No	lump	Yes
23	Middle	Pigment_associated	N	132	531	7863	21688	21685	North F-North G	Primary	P	OA	Adult	A	50+	F?	Female	F	W	right	Flexed	Red											single		platform		Yes	red pigment		No	shell	Yes
24	Early	Pigment_associated	S	17	170	8206	22515 - 22517	22516	South K	Primary	P	child	Child	S	10y	tytd	Too young		W	left	Flexed	Red											single		midden		Yes	cinnabar		No	lump	Yes
25	Early	Pigment_associated	S	43	236	1860	10525	10529	South L	Primary	P	child	Child	S	10-12y	tytd	Too young		E	prone	Flexed	Red											single		platform		no evidence	red pigment		No	lump	Yes
26	Early	Pigment_associated	S	23	178	543	4852	4853	South J	Primary	P	prenatal	Prenatal	S	30-32 weeks gestation	tytd	Too young	E	E	right	Flexed	Red
