# Supplementary material for: New insights on commemoration of the dead through mortuary and architectural use of pigments at Neolithic Çatalhöyük, Turkey
Source: Sci Rep. 2022 Mar 8;12:4055. doi: 10.1038/s41598-022-07284-3 (PMC8904496; doi:10.1038/s41598-022-07284-3)
Supplement: Supplementary file 1 — Supplementary Information 1. [file 41598_2022_7284_MOESM1_ESM.zip › Read_me.txt]

New insights on commemoration of the dead through mortuary and architectural use of pigments at Neolithic Çatalhöyük, Turkey

Schotsmans, E.M.J. et al. 

22/11/2021

----------------------------------------------------------------------------------------------------

Supplemental Material - R code and data 

R codes are written in R MarkDown.

The zip folder contains the following files:
- Schotsmans_et_al_Pigment_burial_Catalhoyuk.Rmd
- Individual pigment.csv
- Household pigment.csv

----------------------------------------------------------------------------------------------------

Instruction for running the code:

1. Install RStudio (https://www.rstudio.com/) and R Markdown (http://rmarkdown.rstudio.com/).
2. Extract all files in the zip folder into a new folder in the local directory.
3. Open "Schotsmans_et_al_Pigment_burial_Catalhoyuk.Rmd" in RStudio.
4. Make sure the working directory has been set to the new folder to which the zip files have been extracted. 
5. Make sure the following R packages have been installed:
	- "ggplot2"
	- "scales"
	- "ggpubr"
	- "car"
	- "msme"
	- "dplyr"
6. Run "Knit" function at the top of the source pane.
