# Supplementary material for: New insights on commemoration of the dead through mortuary and architectural use of pigments at Neolithic Çatalhöyük, Turkey
Source: Sci Rep. 2022 Mar 8;12:4055. doi: 10.1038/s41598-022-07284-3 (PMC8904496; doi:10.1038/s41598-022-07284-3)
Supplement: Supplementary file 1 — Supplementary Information 1. [file 41598_2022_7284_MOESM1_ESM.zip › Schotsmans_et_al_pigment_burial_Catalhoyuk.Rmd]

---
title: "New insights on commemoriation of the dead through mortuary and architectural use of pigments at Neolithic Çatalhöyük, Turkey - R code for reproducing statistical tests"
author: "Sam Lin"
date: "30 July 2021"
output: pdf_document
---

This R Markdown file contains the R code used for the statistical tests and the Generalised Linear Model in "New insights on commemoriation of the dead through mortuary and architectural use of pigments at Neolithic Çatalhöyük, Turkey" by Schotsmans et al.

R packages used include:  

* _ggplot2_ (Wickham, H. 2016.	ggplot2: Elegant Graphics for Data Analysis. Springer-Verlag, New York.)  

* _ggpubr_ (Kassambara, A. 2017.	ggpubr: “ggplot2” Based Publication Ready Plots. R package version 0.1.6. https://cran.r-project.org/package=ggpubr.)  

* _scales_ (Wickham, H., and Seidel, D. 2019.	scales: Scale functions for visualization. R package version 1.1.0. http://cran.r-project.org/package=scales.)  

* _msme_ (Hilbe, J., and Robinson, A.  2018. msme: Functions and Datasets for "Methods of Statistical Model
  Estimation". R package version 0.5.3. https://CRAN.R-project.org/package=msme)  

* _car_ (Fox, J., and Weisberg, S. 2019. An {R} Companion to Applied Regression, Third Edition. Thousand Oaks
  CA: Sage. URL: https://socialsciences.mcmaster.ca/jfox/Books/Companion/) 
  
* _dplyr_ (Wickham, H., François, R., Henry, L., and Müller, K. 2021. dplyr: A Grammar of Data
  Manipulation. R package version 1.0.7. https://CRAN.R-project.org/package=dplyr)

---

```{r setup, include=FALSE}

library(ggplot2)
library(msme)
library(car)
library(ggpubr)
library(scales)
library(dplyr)

indi_data <- read.csv("Individual pigment.csv")
house_data <- read.csv("Household pigment.csv")

indi_data$Period <- factor(indi_data$Period, levels=c("Early", "Middle", "Late"))
house_data$Period <- factor(house_data$Period, levels=c("Early", "Middle", "Late"))

```


##Fisher's exact test: Pigment on cranium only vs. cranium and post-cranial elements across age groups.

```{r, echo=FALSE}

age.test.matrix <- table(indi_data$Cranium_only_group, indi_data$Age_group)[-1,-1]
colnames(age.test.matrix) <- c("Adult", "Subadult")
rownames(age.test.matrix) <- c("Cranium + Post-cranium", "Cranium-only")
print(age.test.matrix)

fisher.test(age.test.matrix)

```

---


##Fisher's exact test test: Pigment direct application vs. by association across time period.

```{r, echo=FALSE}

period.test.matrix <- table(indi_data$Type, indi_data$Period)
colnames(period.test.matrix) <- c("Early", "Middle", "Late")
rownames(period.test.matrix) <- c("Associated", "Direct")
print(period.test.matrix)

fisher.test(period.test.matrix)

```

---


##Fisher's exact test: Number of painted layers across time period


```{r, echo=FALSE}

period.test.matrix <- table(house_data$Painted, house_data$Period) 
colnames(period.test.matrix) <- c("Early", "Middle", "Late")
rownames(period.test.matrix) <- c("No painted layers", "Painted layers")
print(period.test.matrix)

fisher.test(period.test.matrix)

```

---


##Cross-tab summary of the number of burials with/without pigment and their association with/without painted layers


```{r, echo=FALSE}

house_data$Num_burial_no_pigment <- house_data$Num_total_individual_ALLCAT - house_data$Num_burial_pigments_ALL_recoded

house_data_excavated <- house_data[house_data$p_excavated_recoded>=75,]

house_data_excavated %>% group_by(Painted) %>% summarize(pigment = sum(Num_burial_pigments_ALL_recoded), no_pigment = sum(Num_burial_no_pigment))


```

---


##Kendall's tau correlation test: Number of burials with vs. without pigments among the buildings.

```{r, echo=FALSE, fig.height=3, fig.width=4}

ggplot(house_data_excavated, aes(Num_burial_pigments_ALL_recoded, Num_total_individual_ALLCAT - Num_burial_pigments_ALL_recoded)) + 
  geom_point() + 
  theme_bw() + 
  xlab("Number of burials with pigments") + 
  ylab("Number of burials without pigments")

cor.test(house_data_excavated$Num_burial_pigments_ALL_recoded, house_data_excavated$Num_total_individual_ALLCAT  - house_data_excavated$Num_burial_pigments_ALL_recoded, method='kendall')

```
---


##Kendall's tau correlation test: Number of primary burials with vs. tertiary burials among the buildings.

```{r, echo=FALSE, fig.height=3, fig.width=4}

house_data_excavated$Num_primary_all <- house_data_excavated$Num_Primary + house_data_excavated$Num_Primary.disturbed

ggplot(house_data_excavated, aes(Num_primary_all, Num_tertiary)) + 
  geom_point() + 
  theme_bw() + 
  xlab("Min. number of primary depositions (inc. disturbed)") + 
  ylab("Min. number of tertiary depositions")

cor.test(house_data_excavated$Num_primary_all, house_data_excavated$Num_tertiary, method='kendall')

```
---


##Figure 6a: Generalised linear model summarising the relationship of the number of primary and tertiary burials on the number of painted layers.


```{r, echo=FALSE}

house_data_subset <- house_data_excavated[!is.na(house_data_excavated$Period),]

house_data_subset$Num_primary_all_tr <- house_data_subset$Num_primary_all^(1/3)

house_data_subset$Num_tertiary_tr <- house_data_subset$Num_tertiary^(1/2)

#house_data_subset <- house_data_subset[house_data_subset$Num_primary_all<40,]

#nrow(house_data_subset)

res <- glm(Num_painted_layers ~ scale(Num_primary_all_tr) + scale(Num_tertiary_tr), data=house_data_subset, family='poisson')
#summary(res)
#P__disp(res)

res <- glm.nb(Num_painted_layers ~ scale(Num_primary_all_tr) + scale(Num_tertiary_tr), data=house_data_subset)
summary(res)

#P__disp(res)

# cooksd <- cooks.distance(res)
# cook_trim <- names(cooksd[cooksd <= 3 * mean(cooksd)])
# leverage <- (influence(res)$hat)
# lev_trim <- names(leverage[leverage <= 3*length(coefficients(res))/nrow(house_data_subset)])
# house_data_trimmed <- house_data_subset [ rownames(house_data_subset) %in% cook_trim,]
# house_data_trimmed <- house_data_trimmed [ rownames(house_data_trimmed) %in% lev_trim,]

#nrow(house_data_trimmed)

# res <- glm.nb(Num_painted_layers ~ scale(Num_primary_all_tr) + scale(Num_tertiary_tr), data=house_data_trimmed)
#summary(res)
#P__disp(res)
#vif(res)

#null <- glm.nb(Num_painted_layers ~ 1, data=house_data_trimmed)

#anova(null, res, test='Chisq')

```


---


##Figure 6b: The relationship between primary (left panel)/tertiary (right panel) burial depositions and the minimum number of painted wall layers associated with the burials. The two black solid lines depict the modelled effect of primary and tertiary burials on the painted layers; the grey area represents the 95% confidence interval of the mean predicted values. In the left panel, note that there appears to be an outlier with an exceptionally high number of primary burials (n=49). However, the removal of this case has minimal influence on the resulting linear model due to the negative binomial error distribution used here.

```{r, echo=FALSE, fig.height=3, fig.width=7}

predict.data <- data.frame ("Num_primary_all_tr" = seq(from=min(house_data_subset$Num_primary_all_tr),
                                                       to=max(house_data_subset$Num_primary_all_tr),
                                                       length.out=100),
                            "Num_tertiary_tr" = rep(mean(house_data_subset$Num_tertiary_tr), 100))

predict.data$pred_val <- predict(res, newdata = predict.data, type='response')

predict.data$pred_se <- predict(res, newdata = predict.data, type='response', se.fit=TRUE)$se.fit

predict.data$upr <- predict.data$pred_val + (1.96 * predict.data$pred_se)

predict.data$lwr <- predict.data$pred_val - (1.96 * predict.data$pred_se)


p1 <- ggplot(house_data_subset, aes(Num_primary_all, Num_painted_layers)) + 
  geom_point(size=2, alpha=0.5) +
  theme_bw() +  
  geom_line(data=predict.data, aes(x=(Num_primary_all_tr)^3, y=pred_val)) +
  geom_ribbon(data=predict.data, aes(x=(Num_primary_all_tr)^3, ymin=lwr, ymax=upr), alpha = 0.1, inherit.aes = FALSE) + 
  xlab("Min. number of primary depositions") +
  ylab("Min. number of painted layers")


predict.data <- data.frame ("Num_primary_all_tr" = rep(mean(house_data_subset$Num_primary_all_tr), 100),
                            "Num_tertiary_tr" = seq(from=min(house_data_subset$Num_tertiary_tr),
                                                       to=max(house_data_subset$Num_tertiary_tr),
                                                       length.out=100))

predict.data$pred_val <- predict(res, newdata = predict.data, type='response')

predict.data$pred_se <- predict(res, newdata = predict.data, type='response', se.fit=TRUE)$se.fit

predict.data$upr <- predict.data$pred_val + (1.96 * predict.data$pred_se)

predict.data$lwr <- predict.data$pred_val - (1.96 * predict.data$pred_se)

p2 <- ggplot(house_data_subset, aes(Num_tertiary, Num_painted_layers)) + 
  geom_point(size=2, alpha=0.5) +
  theme_bw() + 
  geom_line(data=predict.data, aes(x=(Num_tertiary_tr)^2, y=pred_val)) +
  geom_ribbon(data=predict.data, aes(x=(Num_tertiary_tr)^2, ymin=lwr, ymax=upr), alpha = 0.1, inherit.aes = FALSE) +
  xlab("Min. number of tertiary depositions") +
  ylab("Min. number of painted layers")

#tiff ("GLM effect.tif", units='in', width=7, height=3, res=300)

ggarrange(p1, p2, ncol=2)

#dev.off()

```
